# Supplementary material for: No replicating evidence for anti‐amyloid‐β autoantibodies in cerebral amyloid angiopathy‐related inflammation
Source: Ann Clin Transl Neurol. 2024 Sep 13;11(10):2563–71. doi: 10.1002/acn3.52169 (PMC11514902; doi:10.1002/acn3.52169)
Supplement: Supplementary file 2 — Table S1. [file ACN3-11-2563-s002.xlsx]

## Sheet: Table S1 CSF samples
Sample number	Figure number	Age at LP	Sex	Center	Sample type	Total IgG (mg/L)	Leukocyte count (per µL)	Total protein (mg/L)	Qalb (*10-3)	OCB (# in blood/CSF)	Anti-AN1792 titer	Relevant clinical/pathological information	Neurological-related disorder	CNS-related disorder
1	1	75	M	RUMC Nijmegen	Probable CAA-RI	120	2	876	13.4	0/0	NA	Clinical and radiological CAA-RI diagnosis. Multiple microbleeds. Frontal lobe disorder, seizure, salivary duct carcinoma. Radiological improvement after prednisone treatment, initiated after CSF collection. Lumbar puncture performed directly after referral to hospital.	Yes	Yes
2	1	73	F	MGH Boston	Probable CAA-RI	NA	1	270	NA	NA	NA	Radiological CAA-RI diagnosis. Multiple lobar microbleeds, VE in left parietal white matter. No immunosuppressive treatment. Spontaneous recovery. Lumbar puncture performed approximately two months after recurrent symptom onset.	Yes	Yes
3	1	60	F	MGH Boston	Definitive CAA-RI	NA	4	480	NA	NA	NA	CAA-RI diagnosis confirmed with biopsy. Tissue showed thickened eosinophilic vessel walls with giant cell reaction and lymphohistiocytic inflammatory infiltrate. Obliterated vessel walls and lumen. Severe reactive gliosis and chronic inflammatory infiltrate in surrounding parenchyma. Lumbar puncture performed three months after recurrent symptom onset, two months after brain biopsy and one month …	Yes	Yes
4	1	68	M	LUMC	Probable CAA-RI	NA	7	430	NA	NA	NA	Clinical and radiological CAA-RI diagnosis. Two recurring episodes of CAA-RI. Subacute cognitive impairment, VE. Radiological improvement after prednisone treatment, initiated after CSF collection. Lumbar puncture performed one week after recurrent symptom onset.	Yes	Yes
5	1	80	F	LUMC	Probable CAA-RI	NA	7	330	NA	NA	NA	Clinical and radiological CAA-RI diagnosis. Focal neurological episode, VE, microbleeds, mild physical impairment. No immunosuppressive treatment. Spontaneous recovery. Lumbar puncture performed three days after symptom onset.	Yes	Yes
6	1	78	M	LUMC	Probable CAA-RI	NA	7	690	NA	NA	NA	Clinical and radiological CAA-RI diagnosis. Headache, VE, lobar microbleeds, cortical superficial siderosis. No immunosuppressive treatment. Lumbar puncture performed directly after symptom onset.	Yes	Yes
7	1	81$	M	Southampton	AN1792 trial	NA	NA	NA	NA	NA	1707	Received AN1792 treatment. Neuropathological AD diagnosis. COD: old age, AD.	Yes	Yes
8	1	88$	M	Southampton	AN1792 trial	NA	NA	NA	NA	NA	142	Received AN1792 treatment. Neuropathological AD diagnosis. COD: bronchopneumonia and mucinous cystadenoma of pancreas (stented), dementia.	Yes	Yes
9	1	64$	M	Southampton	AN1792 trial	NA	NA	NA	NA	NA	0	Received placebo treatment. Neuropathological frontotemporal lobar degeneration-TDP43 diagnosis. COD: AD.	Yes	Yes
10	1	89$	F	Southampton	AN1792 trial	NA	NA	NA	NA	NA	142	Received AN1792 treatment. Neuropathological AD diagnosis. COD: cerebrovascular accident, dementia.	Yes	Yes
11	1	59	F	RUMC Nijmegen	Non-CAA related	NA	4	319	NA	NA	NA	Epilepsy, small cell lung cancer, no metastasis.	Yes	Yes
12	1	85	M	RUMC Nijmegen	Non-CAA related	NA	0	681	NA	NA	NA	Stroke in anterior cerebral artery and thalamus, limping right leg.	Yes	Yes
13	1	60	M	RUMC Nijmegen	Non-CAA related	NA	0	445	NA	NA	NA	Cognitive impairment, not due to dementia or moving disorder.	Yes	Yes
14	1	79	M	RUMC Nijmegen	Non-CAA related	NA	1	NA	NA	NA	NA	T-cell prolymphocytic leukemia.	Yes	Yes
15	1	57	F	RUMC Nijmegen	Non-CAA related	NA	1	278	NA	NA	NA	Epileptic seizures.	Yes	Yes
16	1	55	M	RUMC Nijmegen	Non-CAA related	NA	1	222	NA	NA	NA	Muscular spasms, fasciculation, not due to underlying neurological disorder.	No	No
17	1	61	F	RUMC Nijmegen	Non-CAA related	10	1	233	2.8	0/0	NA	Severe demyelinating sensorimotor polyneuropathy.	Yes	No
18	1	72	F	RUMC Nijmegen	Non-CAA related	NA	2	287	NA	NA	NA	Focal temporal epilepsy due to cerebral abscesses.	Yes	Yes
19	1	59	M	RUMC Nijmegen	Non-CAA related	NA	4	307	NA	NA	NA	Tension-type headache, no meningitis.	Yes	No
20	1	63	M	RUMC Nijmegen	Non-CAA related	NA	3	509	NA	NA	NA	Abducens nerve palsy, possible microvascular neuropathy.	Yes	No
21	1	71	F	RUMC Nijmegen	Non-CAA related	NA	2	436	NA	NA	NA	Recent aorta surgery, no meningitis, idiopathic intracranial hypertension.	No	No
22	1	63	M	RUMC Nijmegen	Non-CAA related	NA	0	397	NA	NA	NA	Kidney transplant, cryptococcosis (not in CSF).	No	No
23	1	55	M	RUMC Nijmegen	Non-CAA related	NA	2	604	NA	NA	NA	Cauda equina syndrome with radicular leg pain.	Yes	No
24	1	57	M	RUMC Nijmegen	Non-CAA related	NA	1	533	NA	NA	NA	Attacks of dizziness and visual impairment. Pressure sensation in the head, but no idiopathic intracranial hypertension.	Yes	No
25	1	51	M	RUMC Nijmegen	Non-CAA related	NA	0	NA	NA	NA	NA	Chronic myelomonocytic leukemia-2 (not in CSF).	No	No
26	1, Supplementary Figure 3	62	M	RUMC Nijmegen	Non-CAA related	NA	2	436	NA	NA	NA	Neuromuscular disorder excluded.	Yes	No
27	1, Supplementary Figure 3	72	M	RUMC Nijmegen	Non-CAA related	NA	0	NA	NA	NA	NA	Diffuse large B-cell lymphoma, human immunodeficiency virus positive.	No	No
28	1, Supplementary Figure 3	75	M	RUMC Nijmegen	Non-CAA related	NA	0	460	NA	NA	NA	Amyotrophic lateral sclerosis.	Yes	Yes
29	1, Supplementary Figure 3	70	M	RUMC Nijmegen	Non-CAA related	NA	4	398	NA	NA	NA	Cutaneous malignant melanoma, peroneal neuropathy.	Yes	No
30	1, Supplementary Figure 3	75	F	RUMC Nijmegen	Non-CAA related	NA	1	258	NA	NA	NA	Acute lymphoblastic leukemia.	No	No
31	2	1	F	RUMC Nijmegen	Non-CAA related	8	1	132	2.2	0/0	NA	Stroke, varicella zoster virus vasculopathy.	Yes	Yes
32	2	7	M	RUMC Nijmegen	Non-CAA related	8	1	134	1.8	0/0	NA	Leber hereditary optic neuropathy.	Yes	Yes
33	2	51	F	RUMC Nijmegen	Non-CAA related	15	1	271	NA	0/0	NA	Recurrent episodes with binocular diplopia, autonomic dysfunction and periorbital pain.	Yes	Yes
34	2	60	F	RUMC Nijmegen	Non-CAA related	17	1	248	3	0/0	NA	Intraocular lymphoma excluded.	No	No
35	2	41	M	RUMC Nijmegen	Non-CAA related	18	5	329	5.2	0/0	NA	Subacute binocular visual impairment due to optic neuropathy.	Yes	Yes
36	2	67	F	RUMC Nijmegen	Non-CAA related	22	0	356	7	5/5	NA	Lewy body dementia.	Yes	Yes
37	2	66	M	RUMC Nijmegen	Non-CAA related	24	1	NA	9.9	0/0	NA	Possible hypokinetic-rigid syndrome. No abnormal dopamine transporter scan or CSF analysis, nor any indication of neurodegenerative disease.	Yes	No
38	2	36	F	RUMC Nijmegen	Non-CAA related	25	12	NA	4.4	3/3	NA	Noninfectious uveitis. CSF pleocytosis.	No	No
39	2	61	M	RUMC Nijmegen	Non-CAA related	26	1	344	5.4	0/0	NA	Pyramidal syndrome.	Yes	Yes
40	2	56	M	RUMC Nijmegen	Non-CAA related	29	2	381	5.9	6/10	NA	Parkinson's disease, white matter abnormalities.	Yes	Yes
41	2	49	M	RUMC Nijmegen	Non-CAA related	29	2	349	5.5	2/2	NA	Bilateral optic neuritis, myeline oligodendrocyt glycoprotein antibody disease. Possible long COVID-19 syndrome.	Yes	Yes
42	2	38	F	RUMC Nijmegen	Non-CAA related	94	0	381	7.6	2/10	NA	Headache, de novo human immunodeficiency virus. No neurological disorder.	No	No
43	2	39	M	RUMC Nijmegen	Non-CAA related	106	7	635	NA	0/10	NA	Primary progressive multiple sclerosis.	Yes	Yes
44	2	37	F	RUMC Nijmegen	Non-CAA related	108	18	341	3.4	0/13	NA	Possible multiple sclerosis according to 2017 McDonald criteria.	Yes	Yes
45	2	54	F	RUMC Nijmegen	Non-CAA related	125	9	373	5.3	0/23	NA	Systemic lupus erythematosus encephalitis with a history of neuropsychiatric manifestations.	Yes	Yes
46	2	40	F	RUMC Nijmegen	Non-CAA related	142	10.8	NA	NA	0/15	NA	NA	NA	NA
47	2	71	F	RUMC Nijmegen	Non-CAA related	173	9	995	18.3	5/15	NA	Bilateral polyradiculopathy (C7 and C8) possibly due to autoinflammatory etiology.	Yes	No
48	2	58	F	RUMC Nijmegen	Non-CAA related	191	2	478	5.2	8/8	NA	No indications of infectious or malignant cause in CSF.	No	No
49	2	78	M	RUMC Nijmegen	Non-CAA related	457	24	2771	50.8	2/2	NA	Primary cerebral vasculitis.	Yes	Yes
50	2	31	F	RUMC Nijmegen	Non-CAA related	220	1	3018	61.6	0/0	NA	Myotonic dystrophy type 1, recurrent anterior uveitis, inflammatory rhombencephalitis.	Yes	Yes
51	2, Supplementary Figure 3, Supplementary Figure 4	69	M	RUMC Nijmegen	Non-CAA related	96	7	607	9.1	0/3	NA	Neurosyphilis, CSF pleocytosis. Positive for rapid plasma reagin and C-X-C motif ligand 13 in CSF.	Yes	Yes
52	Supplementary Figure 1	NA	NA	RUMC Nijmegen	Non-CAA related	NA	NA	NA	NA	NA	NA	Pool of two random CSF samples used due to limited CSF availability.	NA	NA
53	Supplementary Figure 1	NA	NA	RUMC Nijmegen	Non-CAA related	NA	NA	NA	NA	NA	NA	Pool of two random CSF samples used due to limited CSF availability.	NA	NA
54	Supplementary Figure 1	NA	NA	RUMC Nijmegen	Non-CAA related	NA	NA	NA	NA	NA	NA	Pool of two random CSF samples used due to limited CSF availability.	NA	NA
55	Supplementary Figure 1	NA	NA	RUMC Nijmegen	Non-CAA related	NA	NA	NA	NA	NA	NA	Pool of two random CSF samples used due to limited CSF availability.	NA	NA
56	Supplementary Figure 2	NA	NA	RUMC Nijmegen	Non-CAA related	NA	NA	NA	NA	NA	NA	Pool of CSF samples used for quality control in diagnostic analyses.	NA	NA
57	Supplementary Figure 3	55	F	RUMC Nijmegen	Non-CAA related	127	NA	NA	NA	1/0	NA	Multiple myeloma with macrocytic anemia.	No	No
58	Supplementary Figure 3	71	M	RUMC Nijmegen	Non-CAA related	17	1	258	4.5	1/0	NA	Headache, fever, and coughing due to mild granulomatosis with polyangiitis.	Yes	Yes
59	Supplementary Figure 3	79	F	RUMC Nijmegen	Non-CAA related	19	5	350	5.0	0/0	NA	Neuropathic pain.	Yes	No
60	Supplementary Figure 3	50	F	RUMC Nijmegen	Non-CAA related	21	2	296	5.0	0/0	NA	Dermatomyositis, radiculopathy.	Yes	No
61	Supplementary Figure 3	65	F	RUMC Nijmegen	Non-CAA related	28	2	448	7.8	0/0	NA	Sensorimotor polyneuropathy.	Yes	No
62	Supplementary Figure 3, Supplementary Figure 4	54	M	RUMC Nijmegen	Non-CAA related	128	3	629	10.5	15/4	NA	Progressive pyramidal syndrome, vitamin B12 and folic acid deficiency. Possibly multiple sclerosis.	Yes	Yes
63	Supplementary Figure 3, Supplementary Figure 4	58	F	RUMC Nijmegen	Non-CAA related	17.7	2	227	3.0	0/0	NA	Multiple sclerosis or inflammatory disorders excluded in CSF. Possible clinically isolated syndrome.	Yes	Yes
64	Supplementary Figure 3, Supplementary Figure 4	49	F	RUMC Nijmegen	Non-CAA related	20.6	1	226	3.8	0/0	NA	Bilateral optic neuropathy.	Yes	Yes
65	Supplementary Figure 3, Supplementary Figure 4	58	M	RUMC Nijmegen	Non-CAA related	219	11	1231	24.0	0/0	NA	Chronic inflammatory demyelinating polyneuropathy, diabetic polyneuropathy.	Yes	No
66	Supplementary Figure 3, Supplementary Figure 4	11	M	RUMC Nijmegen	Non-CAA related	17	1	200	3.3	0/0	NA	Child psychiatric presentation, no neurological signs.	No	No
67	Supplementary Figure 3, Supplementary Figure 4	41	M	RUMC Nijmegen	Non-CAA related	26	7	400	NA	5/0	NA	Epilepsy. Possibly multiple sclerosis.	Yes	Yes
68	Supplementary Figure 3, Supplementary Figure 4	70	M	RUMC Nijmegen	Non-CAA related	224	4	1009	15.6	0/0	NA	Neurosarcoidosis, polyneuropathy, vitamin B12 deficiency.	Yes	Yes
69	Supplementary Figure 3, Supplementary Figure 4	24	F	RUMC Nijmegen	Non-CAA related	334	132	3465	61.8	1/0	NA	Post-transplant lymphoproliferative disease after kidney transplant.	No	No
Abbreviations: AD, Alzheimer's disease; AN1792, active amyloid-β42 immunization clinical trial; CAA-RI, cerebral amyloid angiopathy-related inflammation; CNS, central nervous system; COD, cause of death; COVID-19, corona virus disease; CSF, cerebrospinal fluid; IgG, immunoglobulin G; LP, lumbar puncture; LUMC, Leiden University Medical Center; MGH, Massachusetts General Hospital; NA, not applicab…
$ Age at death.

## Sheet: Table S2 Literature review
STUDY			CASE CHARACTERISTICS			ANTI-INFLAMMATORY THERAPY			NEUROPATHOLOGY																	CSF ANALYSIS
									Tissue examination		Lymphocytes			Inflammation location		Angiodestruction	Granulomatous infiltration			Giant cells			Gliosis
Authors	Year	PMID	# patients	Sex	Age	Corticosteroids	Immunosuppression	Initial outcome$	Biopsy	Autopsy	T-cells	B-cells	None	Perivascular	Transmural vasculitis		Macrophage	Histiocyte	None	Mononucleated	Multinucleated	None	Microglia	Astrocyte	None	Pleocytosis (WBC >4)	Proteins ≥450 mg/L	Unique OCB
Aghetti et al.	2019	31608002	1	M	60	Yes	-	-	Yes	No	Yes	-	No	Yes	No	No	Yes	-	No	No	No	Yes	No	No	Yes	-	-	-
Alcalay et al.	2009	18494780	1	F	92	Yes	-	Improved	-	-	-	-	-	-	-	-	-	-	-	-	-	-	-	-	-	No	Yes	-
Alokley et al.	2021	34735418	1	F	67	Yes	-	Improved	Yes	No	Yes	-	No	Yes	-	-	-	-	-	-	-	-	Yes	Yes	No	-	-	No
Banerjee et al.	2019	29535144	1	F	54	Yes	-	-	Yes	No	No	No	Yes	Yes	No	Yes	No	No	Yes	No	No	Yes	No	No	Yes	-	-	-
Bekkelund et al.	2011	21415149	1	M	57	Yes	-	-	Yes	No	No	No	Yes	Yes	No	No	No	No	Yes	Yes	Yes	No	No	No	Yes	-	-	-
Berry-Noronha et al.	2023	37179808	1	F	79	-	Yes	Improved	-	-	-	-	-	-	-	-	-	-	-	-	-	-	-	-	-	No	Yes	-
Boncoraglio et al.	2015	25537009	1	M	78	Yes	-	-	Yes	No	Yes	-	No	Yes	No	Yes	No	No	Yes	No	No	Yes	Yes	Yes	No	-	-	-
Bozovic et al.	2023	37239219	3	M	55	Yes	-	Improved	-	-	-	-	-	-	-	-	-	-	-	-	-	-	-	-	-	No	Yes	No
				F	66	-	Yes	Improved	-	-	-	-	-	-	-	-	-	-	-	-	-	-	-	-	-	No	Yes	No
				M	65	-	Yes	Improved	-	-	-	-	-	-	-	-	-	-	-	-	-	-	-	-	-	No	Yes	-
Cancelloni et al.	2022	35930182	2	M	69	Yes	No	Improved	-	-	-	-	-	-	-	-	-	-	-	-	-	-	-	-	-	No	Yes	-
				M	72	Yes	No	Deteriorated	-	-	-	-	-	-	-	-	-	-	-	-	-	-	-	-	-	No	Yes	-
Castro Caldas et al.	2015	26163888	3	M	63	Yes	-	Deteriorated	Yes	No	Yes	-	No	Yes	No	No	No	No	Yes	Yes	No	No	No	No	Yes	-	-	-
				M	79	Yes	-	Improved	Yes	No	Yes	-	No	Yes	No	No	No	No	Yes	No	No	Yes	No	No	Yes	-	-	-
				M	70	Yes	-	Improved	Yes	No	No	No	Yes	Yes	No	No	No	No	Yes	No	No	Yes	No	No	Yes	No	Yes	-
Cenina et al.	2015	25710131	1	F	65	Yes	-	-	Yes	No	No	No	Yes	Yes	Yes	No	No	No	Yes	Yes	Yes	No	No	No	Yes	-	-	-
Chamard et al.	2013	23948920	1	F	58	-	-	-	Yes	No	No	No	Yes	No	No	No	No	No	Yes	No	No	Yes	No	No	Yes	-	-	-
Chen et al.	2022	34847499	1	M	73	Yes	-	Improved	-	-	-	-	-	-	-	-	-	-	-	-	-	-	-	-	-	No	Yes	-
Chung et al.	2011	20935328	3	F	83	Yes	-	Deteriorated	No	Yes	Yes	-	No	No	Yes	No	No	No	Yes	No	Yes	No	No	No	Yes	Yes	Yes	-
				F	40	Yes	-	-	Yes	No	Yes	-	No	Yes	Yes	No	Yes	-	No	No	No	Yes	No	No	Yes	No	Yes	-
				M	72	Yes	-	Deteriorated	Yes	No	No	No	Yes	Yes	Yes	No	Yes	-	No	No	No	Yes	No	No	Yes	-	-	-
Crosta et al.	2015	26351601	1	M	NA	Yes	-	Deteriorated	-	-	-	-	-	-	-	-	-	-	-	-	-	-	-	-	-	Yes	Yes	-
DiFrancesco et al.	2011	21357837	1	M	68	Yes	-	-	Yes	No	No	No	Yes	No	No	No	No	No	Yes	No	No	Yes	No	No	Yes	-	-	-
Dörr et al.	2019	31581713	1	M	71	Yes	-	Improved	-	-	-	-	-	-	-	-	-	-	-	-	-	-	-	-	-	Yes	Yes	-
Du et al.	2019	31092209	1	F	48	Yes	-	Improved	-	-	-	-	-	-	-	-	-	-	-	-	-	-	-	-	-	No	No	-
Eng et al.	2004	14755729	7	F	49	Yes	-	Improved	Yes	No	Yes	No	No	Yes	No	-	-	-	-	Yes	Yes	No	Yes	No	No	-	-	-
				M	63	Yes	-	Deteriorated	Yes	No	Yes	No	No	Yes	No	-	-	-	-	Yes	Yes	No	Yes	No	No	Yes	Yes	-
				F	69	Yes	-	Deteriorated	Yes	No	Yes	No	No	Yes	No	-	-	-	-	Yes	Yes	No	Yes	No	No	No	Yes	-
				F	71	Yes	-	Improved	Yes	No	Yes	No	No	Yes	No	-	-	-	-	Yes	Yes	No	Yes	No	No	No	Yes	-
				F	71	Yes	-	Improved	Yes	No	Yes	No	No	Yes	No	-	-	-	-	Yes	Yes	No	Yes	No	No	-	-	-
				M	73	Yes	-	Improved	Yes	No	Yes	No	No	Yes	No	-	-	-	-	Yes	Yes	No	Yes	No	No	No	Yes	-
				M	79	Yes	-	Improved	Yes	No	Yes	No	No	Yes	No	-	-	-	-	Yes	Yes	No	Yes	No	No	No	Yes	-
Fouret et al.	2019	30927437	1	F	77	Yes	-	-	Yes	No	Yes	-	No	No	Yes	No	Yes	Yes	No	No	Yes	No	No	No	Yes	-	-	-
Gaspar et al.	2023	36970157	1	F	73	Yes	-	Improved	-	-	-	-	-	-	-	-	-	-	-	-	-	-	-	-	-	-	Yes	-
Gera et al.	2019	31160405	1	M	66	Yes	-	Improved	-	-	-	-	-	-	-	-	-	-	-	-	-	-	-	-	-	No	No	No
Hainline et al.	2017	28187081	1	F	73	-	Yes	-	Yes	No	Yes	-	No	No	No	No	No	Yes	No	No	No	Yes	No	No	Yes	-	-	-
Harkness et al.	2004	14692890	1	F	72	Yes	-	Improved	Yes	No	Yes	-	No	Yes	Yes	No	Yes	-	No	No	No	Yes	No	No	Yes	-	No	-
Jeanneret et al.	2022	34906981	1	F	55	-	-	-	Yes	No	-	-	-	Yes	-	-	-	-	-	-	-	-	-	-	-	No	Yes	No
Kang et al.; Plotzker et al.&	2017; 2021	28784645; 33492294	1	F	69	Yes	-	Stable	Yes	No	Yes	-	No	Yes	No	No	Yes	-	No	No	No	Yes	Yes	Yes	No	Yes	Yes	-
Kido et al.	2016	27522614	1	F	77	-	-	-	No	Yes	No	No	Yes	No	No	No	No	No	Yes	No	No	Yes	No	No	Yes	-	-	-
Kimura et al.	2013	23497126	1	F	72	Yes	-	-	Yes	No	Yes	-	No	Yes	No	No	No	No	Yes	No	Yes	No	No	Yes	No	-	-	-
Kloppenborg et al.	2010	20214781	1	M	74	Yes	-	-	Yes	No	No	No	Yes	Yes	No	No	Yes	-	No	No	No	Yes	Yes	Yes	No	-	Yes	-
Kusakabe et al.	2018	29883923	1	M	78	Yes	-	Improved	Yes	No	Yes	No	No	Yes	-	-	Yes	-	No	Yes	No	No	Yes	No	No	-	-	-
Kuwahara et al.	2022	35855147	1	F	80	Yes	-	Improved	Yes	No	-	-	-	-	-	-	-	-	-	-	-	-	-	-	-	-	-	-
Lasocki et al.	2020	32590413	1	-	74	Yes	-	Improved	Yes	No	Yes	-	No	Yes	No	-	-	-	-	-	-	-	Yes	No	No	Yes	-	-
Liang et al.	2015	26341733	1	F	76	-	-	-	Yes	No	Yes	-	No	Yes	No	No	No	No	Yes	No	Yes	No	No	No	Yes	-	-	-
Machida et al.	2008	18266123	1	F	69	Yes	-	-	Yes	No	No	No	Yes	Yes	No	No	Yes	-	No	Yes	No	No	No	No	Yes	Yes	Yes	-
Maddox et al.	2022	34916332	1	M	63	Yes	-	Improved	Yes	No	Yes	-	No	Yes	No	-	-	-	-	-	-	-	-	-	-	Yes	Yes	-
Makarewicz et al.	2019	31556579	1	M	58	Yes	-	-	No	Yes	Yes	-	No	Yes	No	No	No	No	Yes	No	No	Yes	Yes	Yes	No	-	-	-
Malholtra et al.	2017	27925301	1	M	57	Yes	-	-	Yes	No	No	No	Yes	Yes	No	No	Yes	-	No	No	No	Yes	Yes	No	No	-	-	-
Mandybur et al.	1992	1394245	1	F	62	Yes	-	Improved	Yes	Yes	Yes	-	No	Yes	No	No	No	Yes	No	No	Yes	No	Yes	Yes	No	-	-	-
Martín-Jiménez et al.	2023	37437655	6	M	81	Yes	-	Improved	-	-	-	-	-	-	-	-	-	-	-	-	-	-	-	-	-	No	Yes	Yes
				M	80	Yes	-	Improved	-	-	-	-	-	-	-	-	-	-	-	-	-	-	-	-	-	Yes	Yes	Yes
				M	77	Yes	-	Improved	Yes	No	Yes	-	No	-	Yes	-	-	-	-	No	No	Yes	-	-	-	No	No	Yes
				M	73	Yes	-	Improved	-	-	-	-	-	-	-	-	-	-	-	-	-	-	-	-	-	No	No	No
				F	83	Yes	-	Improved	-	-	-	-	-	-	-	-	-	-	-	-	-	-	-	-	-	No	Yes	No
				F	65	Yes	-	Stable	Yes	No	-	-	-	-	Yes	-	-	-	-	-	-	-	-	-	-	-	-	-
Maruyama et al.	2022	35261085	1	F	65	-	-	-	Yes	Yes	Yes	-	No	Yes	Yes	-	-	-	-	-	-	-	-	-	-	-	-	-
Masrori et al.	2019	31228020	1	F	71	-	Yes	-	No	Yes	No	No	Yes	Yes	No	No	No	Yes	No	No	No	Yes	No	No	Yes	Yes	-	-
Matsuzono et al.	2020	32253708	1	M	80	Yes	-	Improved	-	-	-	-	-	-	-	-	-	-	-	-	-	-	-	-	-	Yes	-	-
Mendonca et al.	2015	26142259	1	F	75	Yes	-	Improved	-	-	-	-	-	-	-	-	-	-	-	-	-	-	-	-	-	Yes	Yes	-
Nada et al.	2021	33740578	1	M	71	Yes	-	Improved	Yes	No	-	-	-	-	-	-	-	-	-	-	-	-	Yes	No	No	-	-	-
Nelson et al.	2019	31866934	1	M	57	Yes	-	-	Yes	No	Yes	-	No	Yes	Yes	No	Yes	Yes	No	Yes	No	No	No	No	Yes	-	-	-
Oh et al.	2004	14872042	1	F	80	Yes	-	Improved	Yes	No	Yes	-	No	Yes	No	No	No	No	Yes	No	Yes	No	No	No	Yes	-	-	-
Onomura et al.	2021	34765753	1	M	60	Yes	-	Improved	-	-	-	-	-	-	-	-	-	-	-	-	-	-	-	-	-	No	No	-
Piazza et al.	2013	23625526	1	M	71	No	-	-	Yes	No	Yes	No	No	Yes	No	-	-	-	-	-	-	-	Yes	Yes	No	-	-	-
Piazza et al.	2022	35940900	4	F	76	Yes	-	Improved	-	-	-	-	-	-	-	-	-	-	-	-	-	-	-	-	-	No	No	-
				F	73	Yes	Yes	Improved	-	-	-	-	-	-	-	-	-	-	-	-	-	-	-	-	-	No	Yes	-
				M	85	Yes	-	Improved	-	-	-	-	-	-	-	-	-	-	-	-	-	-	-	-	-	No	Yes	-
				F	76	Yes	-	Improved	-	-	-	-	-	-	-	-	-	-	-	-	-	-	-	-	-	No	No	-
Plotzker et al.	2021	33492294	10	F	71	Yes	n=2 Yes	Stable	-	-	-	-	-	-	-	-	-	-	-	-	-	-	-	-	-	No	Yes	-
				M	68	Yes		Improved	-	-	-	-	-	-	-	-	-	-	-	-	-	-	-	-	-	No	Yes	-
				M	79	Yes		Stable	-	-	-	-	-	-	-	-	-	-	-	-	-	-	-	-	-	Yes	Yes	-
				M	83	Yes		Improved	-	-	-	-	-	-	-	-	-	-	-	-	-	-	-	-	-	Yes	Yes	-
				F	82	Yes		Improved	-	-	-	-	-	-	-	-	-	-	-	-	-	-	-	-	-	No	Yes	-
				F	75	Yes		Deteriorated	-	-	-	-	-	-	-	-	-	-	-	-	-	-	-	-	-	Yes	No	-
				M	75	Yes		Deteriorated	-	-	-	-	-	-	-	-	-	-	-	-	-	-	-	-	-	No	No	-
				F	65	Yes		Improved	-	-	-	-	-	-	-	-	-	-	-	-	-	-	-	-	-	No	Yes	-
				F	71	Yes		Improved	-	-	-	-	-	-	-	-	-	-	-	-	-	-	-	-	-	No	Yes	-
				F	73	Yes		Deteriorated	-	-	-	-	-	-	-	-	-	-	-	-	-	-	-	-	-	Yes	Yes	-
Poli et al.	2020	31715460	2	M	79	Yes	-	Deteriorated	-	-	-	-	-	-	-	-	-	-	-	-	-	-	-	-	-	No	Yes	-
				F	76	Yes	-	Improved	-	-	-	-	-	-	-	-	-	-	-	-	-	-	-	-	-	No	Yes	-
Rajczewska-Oleszkiewicz et al.	2018	29331207	1	F	86	Yes	-	Improved	-	-	-	-	-	-	-	-	-	-	-	-	-	-	-	-	-	No	Yes	-
Ray & Dionne	2022	35747887	1	M	67	Yes	-	-	Yes	No	-	-	-	Yes	No	-	-	-	-	-	-	-	Yes	Yes	No	Yes	Yes	-
Rempe et al.	2020	32919147	3	F	58	Yes	-	Improved	Yes	No	Yes	-	No	Yes	-	-	Yes	-	No	-	-	-	-	-	-	Yes	No	No
				F	60	Yes	-	Improved	Yes	No	-	-	-	Yes	-	Yes	-	-	-	-	-	-	Yes	No	No	Yes	Yes	No
				F	71	Yes	-	Improved	Yes	No	-	-	-	-	-	-	-	-	-	-	-	-	-	-	-	No	Yes	-
Renard et al.	2016	26757185	9	F	65	No	No	-	-	-	-	-	-	-	-	-	-	-	-	-	-	-	-	-	-	No	Yes	No
				F	80	Yes	No	Improved	-	-	-	-	-	-	-	-	-	-	-	-	-	-	-	-	-	No	No	No
				F	70	Yes	No	Improved	-	-	-	-	-	-	-	-	-	-	-	-	-	-	-	-	-	Yes	Yes	Yes
				M	55	Yes	Yes	Improved	-	-	-	-	-	-	-	-	-	-	-	-	-	-	-	-	-	No	Yes	No
				F	78	Yes	No	Improved	-	-	-	-	-	-	-	-	-	-	-	-	-	-	-	-	-	No	Yes	-
				F	76	Yes	No	Improved	-	-	-	-	-	-	-	-	-	-	-	-	-	-	-	-	-	No	No	No
				M	71	Yes	No	Improved	-	-	-	-	-	-	-	-	-	-	-	-	-	-	-	-	-	No	Yes	-
				M	66	Yes	No	Improved	-	-	-	-	-	-	-	-	-	-	-	-	-	-	-	-	-	No	No	-
				M	68	No	No	-	-	-	-	-	-	-	-	-	-	-	-	-	-	-	-	-	-	No	Yes	No
Riemer et al.	1999	9921877	1	F	56	Yes	-	Improved	Yes	Yes	Yes	-	No	No	Yes	No	No	No	Yes	No	Yes	No	No	No	Yes	Yes	-	-
Rigney et al.	2015	25821615	1	F	65	Yes	-	Improved	-	-	-	-	-	-	-	-	-	-	-	-	-	-	-	-	-	Yes	Yes	-
Ringman et al.	2021	33480610	1	M	64	Yes	-	Improved	Yes	No	Yes	-	No	Yes	Yes	Yes	Yes	Yes	No	-	-	-	-	-	-	No	No	-
Roca et al.	2021	34130443	1	M	54	Yes	-	Improved	Yes	No	-	-	-	-	-	-	-	-	-	-	-	-	-	-	-	-	-	-
Ryan et al.	2015	25408217	1	F	53	Yes	-	-	No	Yes	Yes	-	No	No	Yes	No	Yes	-	No	Yes	No	No	Yes	No	No	-	-	-
Sakaguchi et al.	2011	21914214	1	M	56	Yes	-	-	Yes	No	Yes	Yes	No	Yes	No	No	Yes	-	No	No	No	Yes	No	No	Yes	Yes	Yes	-
Sakai et al.	2021	33247941	9	M	75	Yes	-	-	-	-	-	-	-	-	-	-	-	-	-	-	-	-	-	-	-	Yes	Yes	-
				M	74	Yes	-	-	-	-	-	-	-	-	-	-	-	-	-	-	-	-	-	-	-	Yes	No	-
				F	81	Yes	-	-	-	-	-	-	-	-	-	-	-	-	-	-	-	-	-	-	-	-	-	-
				F	75	-	-	-	-	-	-	-	-	-	-	-	-	-	-	-	-	-	-	-	-	-	-	-
				F	76	Yes	Yes	-	-	-	-	-	-	-	-	-	-	-	-	-	-	-	-	-	-	Yes	Yes	-
				M	77	Yes	-	-	-	-	-	-	-	-	-	-	-	-	-	-	-	-	-	-	-	No	Yes	-
				M	80	Yes	-	-	-	-	-	-	-	-	-	-	-	-	-	-	-	-	-	-	-	-	-	-
				F	72	Yes	-	-	-	-	-	-	-	-	-	-	-	-	-	-	-	-	-	-	-	No	No	-
				M	75	Yes	-	-	-	-	-	-	-	-	-	-	-	-	-	-	-	-	-	-	-	Yes	Yes	-
Salam et al.	2017	28647708	1	M	63	Yes	-	-	Yes	No	No	No	Yes	Yes	No	No	No	No	Yes	Yes	Yes	No	No	No	Yes	-	Yes	-
Saliou et al.	2018	29844914	1	M	61	Yes	-	-	Yes	No	No	No	Yes	No	No	No	No	No	Yes	No	No	Yes	No	No	Yes	-	-	-
Sallèles et al.	2019	31151691	1	M	65	Yes	-	-	Yes	No	Yes	-	No	Yes	-	-	-	-	-	-	-	-	-	-	-	Yes	Yes	-
Seifert et al.	2023	38020617	1	F	61	Yes	-	Improved	-	-	-	-	-	-	-	-	-	-	-	-	-	-	-	-	-	Yes	Yes	No
Sengoku et al.	2014	25175137	1	M	72	Yes	-	-	Yes	No	No	No	Yes	Yes	No	No	No	No	Yes	No	No	Yes	No	No	Yes	-	-	-
Severijns et al.	2022	35431878	1	M	62	Yes	-	Improved	Yes	No	Yes	-	No	Yes	-	-	-	-	-	-	-	-	-	-	-	No	Yes	No
Solopova et al.	2023	38086820	1	F	79	Yes	-	Deteriorated	No	Yes	Yes	-	No	Yes	-	Yes	Yes	-	No	No	Yes	No	Yes	No	No	-	-	-
de Souza & Tasker	2023	37151140	3	M	59	Yes	-	Improved	Yes	No	-	-	-	No	No	-	Yes	-	-	-	-	-	No	Yes	No	-	-	-
				M	61	Yes	-	Improved	Yes	No	Yes	No	No	Yes	Yes	Yes	No	Yes	No	No	Yes	No	No	Yes	No	Yes	Yes	No
				M	80	Yes	-	Improved	-	-	-	-	-	-	-	-	-	-	-	-	-	-	-	-	-	-	Yes	-
Sowanou et al.	2022	35569071	1	M	81	Yes	-	Improved	-	-	-	-	-	-	-	-	-	-	-	-	-	-	-	-	-	No	Yes	-
Szalardy et al.	2023	38093468	2	M	65	Yes	-	Stable	No	Yes	Yes	Yes	No	Yes	No	Yes	Yes	-	No	No	No	Yes	-	-	-	No	Yes	No
				F	75	Yes	-	Stable	No	Yes	Yes	-	No	Yes	Yes	-	Yes	Yes	No	Yes	Yes	No	Yes	No	No	No	Yes	No
Szpak et al.	2011	22212924	1	F	78	-	-	-	No	Yes	Yes	-	No	Yes	Yes	Yes	Yes	Yes	No	Yes	No	No	Yes	No	No	-	-	-
Theodorou et al.	2023	37344910	1	M	71	Yes	-	Improved	Yes	No	-	-	-	-	-	-	-	-	-	-	-	-	-	-	-	Yes	Yes	No
Tolchin et al.	2016	27408804	1	M	52	-	-	-	Yes	No	No	No	Yes	No	No	No	No	No	Yes	No	No	Yes	Yes	Yes	No	-	-	-
Tominaga et al.	2020	32919241	1	F	57	Yes	-	Improved	Yes	No	Yes	-	No	Yes	-	Yes	Yes	-	No	-	-	-	-	-	-	-	-	-
Usami et al.	2018	29736428	1	M	74	Yes	-	Improved	-	-	-	-	-	-	-	-	-	-	-	-	-	-	-	-	-	Yes	Yes	-
Xia & Lv	2022	36463107	1	M	58	Yes	-	Improved	-	-	-	-	-	-	-	-	-	-	-	-	-	-	-	-	-	Yes	Yes	No
Xu et al.	2019	31178822	1	F	69	Yes	-	Improved	-	-	-	-	-	-	-	-	-	-	-	-	-	-	-	-	-	No	No	No
Yamashita et al.	2020	32258234	1	F	66	Yes	-	Improved	-	-	-	-	-	-	-	-	-	-	-	-	-	-	-	-	-	No	Yes	-
Yang et al.	2023	37188315	2	M	88	Yes	-	Improved	-	-	-	-	-	-	-	-	-	-	-	-	-	-	-	-	-	-	Yes	-
				M	72	Yes	-	Improved	-	-	-	-	-	-	-	-	-	-	-	-	-	-	-	-	-	No	Yes	-
Zuniga et al.	2023	37637532	1	F	96	Yes	-	Improved	-	-	-	-	-	-	-	-	-	-	-	-	-	-	-	-	-	No	Yes	-
$ Clinical and/or imaging outcome.
& CSF and neuropathology details of the same case were described in two different publications.
Abbreviations: F, female; M, male; OCB, oligoclonal immunoglobulin G bands; PMID, PubMed Unique Identifier; WBC, white blood cell.
